# Supplementary material for: Feeding Practices of Infants and Toddlers by Their Mothers in Selected Northern Emirates of the United Arab Emirates
Source: Nutrients. 2022 Sep 9;14(18):3719. doi: 10.3390/nu14183719 (PMC9501191; doi:10.3390/nu14183719)
Supplement: Supplementary file 1 [file nutrients-14-03719-s001.zip]

Archive with 2 entries (2 files):
- Table -S1-FFQ 0.5-2.5 year old infants and toddlers.pdf
- Figure - S2-Introdction of animal protein by mother's knowledge of iron sources.pdf
